# Supplementary material for: Physiological adaptations and myocellular stress in short-term, high-frequency blood flow restriction training: A scoping review
Source: PLoS One. 2022 Dec 30;17(12):e0279811. doi: 10.1371/journal.pone.0279811 (PMC9803189; doi:10.1371/journal.pone.0279811)
Supplement: S1 Data — (XLSX) [file pone.0279811.s002.xlsx]

## Sheet: MVC
Study (Year)	BFR training	Control
Abe et al. [4] Knee extension	10.4	-2
Abe et al. [4] Knee flexion	9.4	4.2
Abe et al. [19] Knee extension	4.4	-5.2
Abe et al. [19] Knee flexion	1.7	0.1
Fujita et al. [24]	5.7	1.9
Nielsen et al. [27] Post 5-days	7	0
Nielsen et al. [27] Post 12-days	10.6	0

## Sheet: 1-RM
Study (Year)	BFR training	Control
Abe et al. [14]	9.6	4.8
Abe et al. [22] Squat	16.8	8.9
Abe et al. [22] Leg curl	22.6	1.3
Beekley et al. [18]	7.5	1.3
Yasuda et al. [23]	14	9.1
Abe et al. [4] Leg press	7.4	1.9
Abe et al. [4] Leg curl	8.3	-2.9
Fujita et al. [24]	6.7	1.5
Abe et al. [19] Leg press	7.3	0.7
Abe et al. [19] Leg curl	8.3	-4.5
Yasuda et al. [25]	6	-2

## Sheet: Muscle size
Study (Year)	BFR training	Control
Abe et al. [14] MTH-QF	5.9	0
Abe et al. [14] MTH-HAM	4.5	0
Abe et al. [22] CSA-QF	8	1.8
Abe et al. [22] CSA-HAM	10.7	1.5
Abe et al. [22] CSA-ADD	8	0.2
Abe et al. [22] Volume-QF	7.7	1.4
Abe et al. [22] Volume-BF	10.1	1.9
Abe et al. [22] Volume-GM	9.1	-0.6
Beekley et al. [18] CSA-mid-point thigh	5.8	-0.6
Yasuda et al. [23] CSA-QF	7.8	1.8
Abe et al. [4] Volume-QF	4.1	-0.1
Abe et al. [4] Volume-HAM	6.4	0.2
Abe et al. [4] Volume-ADD	6.1	0.3
Abe et al. [4] CSA-QF	5.7	1.5
Abe et al. [4] CSA-HAM	7.6	-1.7
Fujita et al. [24] CSA-QF	3.5	-1
Fujita et al. [24] Volume-QF	3	-0.7
Abe et al. [19] Volume-QF	1.7	-0.8
Abe et al. [19] Volume-HAM	2.4	-0.6
Yasuda et al. [25] MTH-PM	16	-1
Yasuda et al. [25] MTH-BT	8	0.2
Sakamaki et al. [20] CSA-thigh	3.5	-0.4
Sakamaki et al. [20] CSA-lower leg	3.4	-0.5
Sakamaki et al. [20] CSA-IP	1.7	0.4
Sakamaki et al. [20] CSA-GM	-0.7	-1.6

## Sheet: Planilha3
				Thigh Lower leg Iliopsoas Gluteus maximus	3456 (135) 1345 (67) 225 (14) 722 (29)	3580 (120) * 1392 (80) * 229 (15) # 717 (27)	3667 (248) 1405 (109) 228 (11) 783 (60)	3654 (247) 1398 (109) 229 (11) 771 (55)
					3456	3580	3.46369	3.5
					1345	1392	3.37644	3.4
					225	229	1.74672	1.7
					722	717	-0.69735	-0.7
					3667	3654	-0.355774	-0.4
					1405	1398	-0.500715	-0.5
					228	229	0.436681	0.4
					783	771	-1.55642	-1.6
